# Supplementary material for: Reserpine maintains photoreceptor survival in retinal ciliopathy by resolving proteostasis imbalance and ciliogenesis defects
Source: eLife. 2023 Mar 28;12:e83205. doi: 10.7554/eLife.83205 (PMC10121224; doi:10.7554/eLife.83205)
Supplement: Figure 3—figure supplement 1—source data 1. — The size of the protein ladders, CEP290, and relevant sample identity are labeled. [file elife-83205-fig3-figsupp1-data1.zip]

Archive with 8 entries (7 files):
- Figure 3ΓÇöfigure supplement 1-source data 1/
- __MACOSX/._Figure 3ΓÇöfigure supplement 1-source data 1
- Figure 3ΓÇöfigure supplement 1-source data 1/.DS_Store
- __MACOSX/Figure 3ΓÇöfigure supplement 1-source data 1/._.DS_Store
- Figure 3ΓÇöfigure supplement 1-source data 1/Figure 3-figure supplement 1-source data 1_Composite.tif
- __MACOSX/Figure 3ΓÇöfigure supplement 1-source data 1/._Figure 3-figure supplement 1-source data 1_Composite.tif
- Figure 3ΓÇöfigure supplement 1-source data 1/Figure 3-figure supplement 1-source data 1_Annotation.ai
- __MACOSX/Figure 3ΓÇöfigure supplement 1-source data 1/._Figure 3-figure supplement 1-source data 1_Annotation.ai
