# Supplementary material for: Reserpine maintains photoreceptor survival in retinal ciliopathy by resolving proteostasis imbalance and ciliogenesis defects
Source: eLife. 2023 Mar 28;12:e83205. doi: 10.7554/eLife.83205 (PMC10121224; doi:10.7554/eLife.83205)
Supplement: Figure 5—source data 5. — RSP stands for reserpine. The size of the protein ladders, IFT88, and relevant sample identity are labeled. [file elife-83205-fig5-data5.zip]

Archive with 12 entries (11 files):
- Figure 5-source data 5/
- __MACOSX/._Figure 5-source data 5
- Figure 5-source data 5/Figure 5-source data 5_Chemiluminescence.tif
- __MACOSX/Figure 5-source data 5/._Figure 5-source data 5_Chemiluminescence.tif
- Figure 5-source data 5/.DS_Store
- __MACOSX/Figure 5-source data 5/._.DS_Store
- Figure 5-source data 5/Figure 5-source data 5_Annotation.ai
- __MACOSX/Figure 5-source data 5/._Figure 5-source data 5_Annotation.ai
- Figure 5-source data 5/Figure 5-source data 5_Colorimetric.tif
- __MACOSX/Figure 5-source data 5/._Figure 5-source data 5_Colorimetric.tif
- Figure 5-source data 5/Figure 5-source data 5_Composite.tif
- __MACOSX/Figure 5-source data 5/._Figure 5-source data 5_Composite.tif
