# Supplementary material for: Reserpine maintains photoreceptor survival in retinal ciliopathy by resolving proteostasis imbalance and ciliogenesis defects
Source: eLife. 2023 Mar 28;12:e83205. doi: 10.7554/eLife.83205 (PMC10121224; doi:10.7554/eLife.83205)
Supplement: Figure 5—source data 8. — RSP stands for reserpine. The size of the protein ladders, OFD1, and relevant sample identity are labeled. [file elife-83205-fig5-data8.zip]

Archive with 12 entries (11 files):
- Figure 5-source data 8/
- __MACOSX/._Figure 5-source data 8
- Figure 5-source data 8/.DS_Store
- __MACOSX/Figure 5-source data 8/._.DS_Store
- Figure 5-source data 8/Figure 5-source data 8_Annotation.ai
- __MACOSX/Figure 5-source data 8/._Figure 5-source data 8_Annotation.ai
- Figure 5-source data 8/Figure 5-source data 8_Composite.tif
- __MACOSX/Figure 5-source data 8/._Figure 5-source data 8_Composite.tif
- Figure 5-source data 8/Figure 5-source data 8_Colorimetric.tif
- __MACOSX/Figure 5-source data 8/._Figure 5-source data 8_Colorimetric.tif
- Figure 5-source data 8/Figure 5-source data 8_Chemiluminescence.tif
- __MACOSX/Figure 5-source data 8/._Figure 5-source data 8_Chemiluminescence.tif
