# Supplementary material for: Reserpine maintains photoreceptor survival in retinal ciliopathy by resolving proteostasis imbalance and ciliogenesis defects
Source: eLife. 2023 Mar 28;12:e83205. doi: 10.7554/eLife.83205 (PMC10121224; doi:10.7554/eLife.83205)
Supplement: Figure 5—source data 9. — RSP stands for reserpine. The size of the protein ladders, HDAC6, and relevant sample identity are labeled. [file elife-83205-fig5-data9.zip]

Archive with 12 entries (11 files):
- Figure 5-source data 9/
- __MACOSX/._Figure 5-source data 9
- Figure 5-source data 9/.DS_Store
- __MACOSX/Figure 5-source data 9/._.DS_Store
- Figure 5-source data 9/Figure 5-source data 9_Chemiluminescence.tif
- __MACOSX/Figure 5-source data 9/._Figure 5-source data 9_Chemiluminescence.tif
- Figure 5-source data 9/Figure 5-source data 9_Composite.tif
- __MACOSX/Figure 5-source data 9/._Figure 5-source data 9_Composite.tif
- Figure 5-source data 9/Figure 5-source data 9_Colorimetric.tif
- __MACOSX/Figure 5-source data 9/._Figure 5-source data 9_Colorimetric.tif
- Figure 5-source data 9/Figure 5-source data 9_Annotation.ai
- __MACOSX/Figure 5-source data 9/._Figure 5-source data 9_Annotation.ai
