# Supplementary material for: Reserpine maintains photoreceptor survival in retinal ciliopathy by resolving proteostasis imbalance and ciliogenesis defects
Source: eLife. 2023 Mar 28;12:e83205. doi: 10.7554/eLife.83205 (PMC10121224; doi:10.7554/eLife.83205)
Supplement: Figure 6—source data 1. — RSP stands for reserpine. [file elife-83205-fig6-data1.zip]

Archive with 18 entries (17 files):
- Figure 6-source data 1/
- __MACOSX/._Figure 6-source data 1
- Figure 6-source data 1/Figure 6-source data 1_Photopic B-wave comparison.txt
- __MACOSX/Figure 6-source data 1/._Figure 6-source data 1_Photopic B-wave comparison.txt
- Figure 6-source data 1/Figure 6-source data 1_Photopic A-wave comparison.txt
- __MACOSX/Figure 6-source data 1/._Figure 6-source data 1_Photopic A-wave comparison.txt
- Figure 6-source data 1/Figure 6-source data 1_Scotopic B-wave.txt
- __MACOSX/Figure 6-source data 1/._Figure 6-source data 1_Scotopic B-wave.txt
- Figure 6-source data 1/Figure 6-source data 1_Scotopic B-wave comparison.txt
- __MACOSX/Figure 6-source data 1/._Figure 6-source data 1_Scotopic B-wave comparison.txt
- Figure 6-source data 1/Figure 6-source data 1_Photopic B-wave.txt
- __MACOSX/Figure 6-source data 1/._Figure 6-source data 1_Photopic B-wave.txt
- Figure 6-source data 1/Figure 6-source data 1_Scotopic A-wave comparison.txt
- __MACOSX/Figure 6-source data 1/._Figure 6-source data 1_Scotopic A-wave comparison.txt
- Figure 6-source data 1/Figure 6-source data 1_Scotopic A-wave.txt
- __MACOSX/Figure 6-source data 1/._Figure 6-source data 1_Scotopic A-wave.txt
- Figure 6-source data 1/Figure 6-source data 1_Photopic A-wave.txt
- __MACOSX/Figure 6-source data 1/._Figure 6-source data 1_Photopic A-wave.txt
