# Supplementary material for: Reserpine maintains photoreceptor survival in retinal ciliopathy by resolving proteostasis imbalance and ciliogenesis defects
Source: eLife. 2023 Mar 28;12:e83205. doi: 10.7554/eLife.83205 (PMC10121224; doi:10.7554/eLife.83205)
Supplement: Figure 6—source data 1. — RSP stands for reserpine. [file elife-83205-fig6-data1.zip › Figure 6-source data 1/Figure 6-source data 1_Photopic B-wave comparison.txt]

DMSO	RSP				100
3.476	9.781
2.995	8.528
3.200	8.946
2.947	9.003
0.311	11.110
7.899	5.947
10.080	5.582
4.739	5.060
9.137	8.868
7.768	7.206
	6.555
9.993	16.660
12.310	11.570
	3.524
7.902	7.361
6.172	12.130
10.900	8.725
8.195
5.864	13.670
5.606	5.941
	10.580
21.410	6.823
9.477	11.990
12.950	10.270
15.210
9.139	10.230
13.110	14.720
	7.881
	11.740
	11.590
	20.820
	5.246
	11.800
