# Supplementary material for: Reserpine maintains photoreceptor survival in retinal ciliopathy by resolving proteostasis imbalance and ciliogenesis defects
Source: eLife. 2023 Mar 28;12:e83205. doi: 10.7554/eLife.83205 (PMC10121224; doi:10.7554/eLife.83205)
Supplement: Figure 6—source data 1. — RSP stands for reserpine. [file elife-83205-fig6-data1.zip › Figure 6-source data 1/Figure 6-source data 1_Photopic A-wave comparison.txt]

DMSO	RSP
2.549	5.791
8.081	-0.551
3.116	-0.901
3.178	3.162
4.291	-2.463
1.870	-1.776
4.232	3.402
0.502	1.114
1.261	2.567
5.417	2.279
	4.244
7.462	3.739
14.120	3.459
	8.906
-0.917	5.432
4.522	16.550
8.915	9.715
3.817
-2.561	5.280
1.533	4.047
	7.152
6.996	2.560
0.924	6.867
6.743	7.155
11.650
4.813	1.539
7.166	7.663
	1.525
	2.890
	3.935
	10.410
	-1.936
	3.394
