# Supplementary material for: Reserpine maintains photoreceptor survival in retinal ciliopathy by resolving proteostasis imbalance and ciliogenesis defects
Source: eLife. 2023 Mar 28;12:e83205. doi: 10.7554/eLife.83205 (PMC10121224; doi:10.7554/eLife.83205)
Supplement: Figure 6—source data 1. — RSP stands for reserpine. [file elife-83205-fig6-data1.zip › Figure 6-source data 1/Figure 6-source data 1_Scotopic B-wave.txt]

	DMSO	DMSO	DMSO	DMSO	DMSO	DMSO	DMSO	DMSO	DMSO	DMSO	DMSO	DMSO	DMSO	DMSO	DMSO	DMSO	DMSO	DMSO	DMSO	DMSO	DMSO	DMSO	DMSO	DMSO	DMSO	DMSO	DMSO	DMSO	DMSO	DMSO	DMSO	DMSO	DMSO	DMSO	DMSO	DMSO	DMSO	DMSO	DMSO	DMSO	Reserpine	Reserpine	Reserpine	Reserpine	Reserpine	Reserpine	Reserpine	Reserpine	Reserpine
-1	4.988	25.110	1.872	45.620	34.860	39.210	14.930	17.070	18.890	18.410			24.410	24.510		29.680	48.450	40.850	27.180	45.190	40.850		-0.206	53.040	39.120	12.620	48.400	37.880													35.910	56.330	33.920	38.170	49.850		20.410	22.940	47.200
0	3.065	46.490	23.800	21.880	16.840	37.330	17.930	13.460	24.930	30.300			19.570	27.890		18.770	41.120	23.030	16.560	42.620	29.390		18.820	51.540	32.940	26.130	50.870	42.100													43.360	61.470	102.900	55.430	24.700		42.770	39.980	63.630
1	22.710	2.002	21.900	30.770	42.130	22.190	27.230	30.820	13.440	21.130			39.970	8.261		24.020	46.070	35.420	18.460	37.680	57.310		38.330	33.020	34.280	44.400	28.180	55.030													53.130	49.680	39.940	42.560	59.890		40.780	55.930	69.430
[truncated: 31 more columns]
