# Supplementary material for: Reserpine maintains photoreceptor survival in retinal ciliopathy by resolving proteostasis imbalance and ciliogenesis defects
Source: eLife. 2023 Mar 28;12:e83205. doi: 10.7554/eLife.83205 (PMC10121224; doi:10.7554/eLife.83205)
Supplement: Figure 6—source data 1. — RSP stands for reserpine. [file elife-83205-fig6-data1.zip › Figure 6-source data 1/Figure 6-source data 1_Scotopic B-wave comparison.txt]

DMSO	RSP
22.710	53.130
2.002	49.680
21.900	39.940
30.770	42.560
42.130	59.890
22.190
27.230	40.780
30.820	55.930
13.440	69.430
21.130	54.630
	63.360
	40.370
39.970	20.540
8.261	39.100
	32.020
24.020	17.580
46.070	52.160
35.420	69.920
18.460
37.680	38.700
57.310	53.250
	42.960
38.330	33.130
33.020	73.530
34.280	33.330
44.400
28.180	63.300
55.030	51.740
	59.760
	60.330
	66.370
	59.180
	61.170
	73.000
