# Supplementary material for: Reserpine maintains photoreceptor survival in retinal ciliopathy by resolving proteostasis imbalance and ciliogenesis defects
Source: eLife. 2023 Mar 28;12:e83205. doi: 10.7554/eLife.83205 (PMC10121224; doi:10.7554/eLife.83205)
Supplement: Figure 6—source data 1. — RSP stands for reserpine. [file elife-83205-fig6-data1.zip › Figure 6-source data 1/Figure 6-source data 1_Photopic B-wave.txt]

	DMSO	DMSO	DMSO	DMSO	DMSO	DMSO	DMSO	DMSO	DMSO	DMSO	DMSO	DMSO	DMSO	DMSO	DMSO	DMSO	DMSO	DMSO	DMSO	DMSO	DMSO	DMSO	DMSO	DMSO	DMSO	DMSO	DMSO	DMSO	DMSO	DMSO	DMSO	DMSO	DMSO	DMSO	DMSO	DMSO	DMSO	DMSO	DMSO	DMSO	Reserpine	Reserpine	Reserpine	Reserpine	Reserpine	Reserpine	Reserpine	Reserpine	Reserpine
10	0.742	8.450	2.376	2.698	9.196	2.703	0.136	3.335	0.306	6.306			11.450	11.570		7.672	12.580	8.182	10.290	9.039	6.602		19.720	16.480	11.510	13.400	15.800	12.070													6.674	9.273	-0.509	7.928	15.690	3.666	8.784	2.736	13.290
30	2.628	6.839	2.679	2.301	7.682	8.680	5.766	5.540	6.261	9.606			8.709	12.680		9.285	6.125	11.190	9.455	10.370	5.620		8.270	3.201	11.740	10.880	6.522	12.000													17.510	2.668	7.753	10.210	4.187	10.540	4.425	-0.132	14.440
100	3.476	2.995	3.200	2.947	0.311	7.899	10.080	4.739	9.137	7.768			9.993	12.310		7.902	6.172	10.900	8.195	5.864	5.606		21.410	9.477	12.950	15.210	9.139	13.110													9.781	8.528	8.946	9.003	11.110	5.947	5.582	5.060	8.868
[truncated: 31 more columns]
