# Supplementary material for: Reserpine maintains photoreceptor survival in retinal ciliopathy by resolving proteostasis imbalance and ciliogenesis defects
Source: eLife. 2023 Mar 28;12:e83205. doi: 10.7554/eLife.83205 (PMC10121224; doi:10.7554/eLife.83205)
Supplement: Figure 6—source data 1. — RSP stands for reserpine. [file elife-83205-fig6-data1.zip › Figure 6-source data 1/Figure 6-source data 1_Scotopic A-wave comparison.txt]

DMSO	RSP
16.340	47.420
43.520	30.020
17.120	20.320
-2.584	22.000
40.020	48.090
17.660
28.590	4.616
39.660	1.464
-3.091	3.949
20.190	12.000
	31.680
	21.360
3.917	11.320
23.020	11.790
	15.110
21.570	22.090
19.610	25.200
22.160	61.720
15.020
15.390	29.410
20.600	53.210
	25.780
6.867	37.800
4.852	44.410
18.800	23.630
8.897
5.014	0.190
38.910	16.490
	-2.130
	34.990
	10.650
	6.334
	-12.420
	48.050
