# Supplementary material for: Reserpine maintains photoreceptor survival in retinal ciliopathy by resolving proteostasis imbalance and ciliogenesis defects
Source: eLife. 2023 Mar 28;12:e83205. doi: 10.7554/eLife.83205 (PMC10121224; doi:10.7554/eLife.83205)
Supplement: Figure 6—source data 1. — RSP stands for reserpine. [file elife-83205-fig6-data1.zip › Figure 6-source data 1/Figure 6-source data 1_Scotopic A-wave.txt]

	DMSO	DMSO	DMSO	DMSO	DMSO	DMSO	DMSO	DMSO	DMSO	DMSO	DMSO	DMSO	DMSO	DMSO	DMSO	DMSO	DMSO	DMSO	DMSO	DMSO	DMSO	DMSO	DMSO	DMSO	DMSO	DMSO	DMSO	DMSO	DMSO	DMSO	DMSO	DMSO	DMSO	DMSO	DMSO	DMSO	DMSO	DMSO	DMSO	DMSO	Reserpine	Reserpine	Reserpine	Reserpine	Reserpine	Reserpine	Reserpine	Reserpine	Reserpine
-1	-1.421	-5.196	1.820	3.015	10.290	9.026	2.678	10.370	17.120	14.780			-2.608	24.450		29.160	7.289	32.380	26.660	17.920	27.010		8.369	39.770	5.026	8.180	31.400	4.350													-9.661	-22.300	13.620	7.113	14.120		21.090	20.460	19.350
0	21.940	-10.190	28.320	47.530	16.170	4.476	12.060	8.260	-21.560	8.929			9.499	30.230		38.700	25.490	10.160	22.050	21.860	28.590		7.042	43.560	21.480	12.110	35.730	32.270													56.880	14.980	12.070	31.480	32.460		55.760	55.130	10.190
1	16.340	43.520	17.120	-2.584	40.020	17.660	28.590	39.660	-3.091	20.190			3.917	23.020		21.570	19.610	22.160	15.020	15.390	20.600		6.867	4.852	18.800	8.897	5.014	38.910													47.420	30.020	20.320	22.000	48.090		4.616	1.464	3.949
[truncated: 31 more columns]
