# Supplementary material for: Reserpine maintains photoreceptor survival in retinal ciliopathy by resolving proteostasis imbalance and ciliogenesis defects
Source: eLife. 2023 Mar 28;12:e83205. doi: 10.7554/eLife.83205 (PMC10121224; doi:10.7554/eLife.83205)
Supplement: Figure 6—source data 1. — RSP stands for reserpine. [file elife-83205-fig6-data1.zip › Figure 6-source data 1/Figure 6-source data 1_Photopic A-wave.txt]

	DMSO	DMSO	DMSO	DMSO	DMSO	DMSO	DMSO	DMSO	DMSO	DMSO	DMSO	DMSO	DMSO	DMSO	DMSO	DMSO	DMSO	DMSO	DMSO	DMSO	DMSO	DMSO	DMSO	DMSO	DMSO	DMSO	DMSO	DMSO	DMSO	DMSO	DMSO	DMSO	DMSO	DMSO	DMSO	DMSO	DMSO	DMSO	DMSO	DMSO	Reserpine	Reserpine	Reserpine	Reserpine	Reserpine	Reserpine	Reserpine	Reserpine	Reserpine
10	1.550	6.456	0.330	-1.661	1.814	-0.519	3.831	4.718	1.997	6.683			2.896	9.093		1.012	15.180	7.503	2.845	6.367	15.450		0.465	7.482	7.056	6.397	7.122	4.545													0.729	-3.289	1.366	-0.140	0.484	-1.123	-1.010	4.502	4.296
30	1.618	-0.285	3.927	3.819	1.573	3.372	6.062	1.205	6.444	-0.923			3.128	9.671		0.945	6.504	9.796	-0.912	0.441	7.701		-0.819	8.831	10.120	0.452	5.669	12.660													2.808	3.986	0.726	-2.881	4.662	0.756	3.212	1.637	9.507
100	2.549	8.081	3.116	3.178	4.291	1.870	4.232	0.502	1.261	5.417			7.462	14.120		-0.917	4.522	8.915	3.817	-2.561	1.533		6.996	0.924	6.743	11.650	4.813	7.166													5.791	-0.551	-0.901	3.162	-2.463	-1.776	3.402	1.114	2.567
[truncated: 31 more columns]
