# Supplementary material for: Reserpine maintains photoreceptor survival in retinal ciliopathy by resolving proteostasis imbalance and ciliogenesis defects
Source: eLife. 2023 Mar 28;12:e83205. doi: 10.7554/eLife.83205 (PMC10121224; doi:10.7554/eLife.83205)
Supplement: Figure 6—figure supplement 2—source data 1. — RSP stands for reserpine. [file elife-83205-fig6-figsupp2-data1.zip › Figure 6-figure supplement 2-source data 1/Figure 6-figure supplement 2-source data 1_Photopic A-wave 100 cd.s.txt]

DMSO	RSP
41.930	24.020
49.890	47.530
35.340	38.430
41.130	47.140
34.350
39.680	35.570
	35.310
34.720	33.700
