# Supplementary material for: Reserpine maintains photoreceptor survival in retinal ciliopathy by resolving proteostasis imbalance and ciliogenesis defects
Source: eLife. 2023 Mar 28;12:e83205. doi: 10.7554/eLife.83205 (PMC10121224; doi:10.7554/eLife.83205)
Supplement: Figure 6—figure supplement 2—source data 1. — RSP stands for reserpine. [file elife-83205-fig6-figsupp2-data1.zip › Figure 6-figure supplement 2-source data 1/Figure 6-figure supplement 2-source data 1_Photopic_A-wave.txt]

	DMSO	DMSO	DMSO	DMSO	DMSO	DMSO	DMSO	DMSO	RSP	RSP	RSP	RSP	RSP	RSP	RSP	RSP
0.3	5.825	4.363	18.820	3.548	2.507	-1.641		-1.748	0.614	2.666	1.140	2.368		-1.232	3.180	0.966
1	4.690	6.071	17.950	3.519	-0.481	3.549		1.934	2.161	1.708	1.974	5.346		3.207	7.466	1.883
3	16.360	10.260	21.130	8.206	18.720	18.470		22.030	12.870	16.550	13.030	14.330		7.016	10.160	8.601
10	30.730	31.560	24.020	20.340	21.950	16.150		13.420	23.670	32.950	29.540	25.640		15.230	18.650	12.270
30	43.720	44.040	44.020	36.450	24.310	41.200		30.650	15.720	39.330	28.570	37.920		26.080	33.400	22.200
100	41.930	49.890	35.340	41.130	34.350	39.680		34.720	24.020	47.530	38.430	47.140		35.570	35.310	33.700
