# Supplementary material for: Reserpine maintains photoreceptor survival in retinal ciliopathy by resolving proteostasis imbalance and ciliogenesis defects
Source: eLife. 2023 Mar 28;12:e83205. doi: 10.7554/eLife.83205 (PMC10121224; doi:10.7554/eLife.83205)
Supplement: Figure 6—figure supplement 2—source data 1. — RSP stands for reserpine. [file elife-83205-fig6-figsupp2-data1.zip › Figure 6-figure supplement 2-source data 1/Figure 6-figure supplement 2-source data 1_Photopic_B-wave.txt]

	DMSO	DMSO	DMSO	DMSO	DMSO	DMSO	DMSO	DMSO	RSP	RSP	RSP	RSP	RSP	RSP	RSP	RSP
0.3	32.950	19.180	44.690	19.230	20.260	22.320		20.400	11.440	17.510	17.040	18.550		10.890	17.450	15.020
1	54.020	47.650	66.740	51.480	36.930	36.800		39.740	19.560	51.700	39.560	57.970		33.730	22.230	32.030
3	172.800	124.800	187.500	135.700	83.060	100.700		122.900	66.250	141.200	114.800	149.800		87.560	62.800	78.090
10	320.200	271.900	263.500	252.300	176.700	190.500		234.400	128.200	280.000	223.500	288.700		172.900	158.700	157.600
30	353.400	303.100	315.900	287.700	198.100	228.500		255.500	149.300	326.500	246.400	332.100		195.900	175.800	173.200
100	355.300	314.100	312.900	289.400	203.700	249.700		275.300	162.000	342.500	245.500	325.700		202.400	201.600	169.100
