# Supplementary material for: Reserpine maintains photoreceptor survival in retinal ciliopathy by resolving proteostasis imbalance and ciliogenesis defects
Source: eLife. 2023 Mar 28;12:e83205. doi: 10.7554/eLife.83205 (PMC10121224; doi:10.7554/eLife.83205)
Supplement: Figure 6—figure supplement 2—source data 1. — RSP stands for reserpine. [file elife-83205-fig6-figsupp2-data1.zip › Figure 6-figure supplement 2-source data 1/Figure 6-figure supplement 2-source data 1_Scotopic A-wave.txt]

	DMSO	DMSO	DMSO	DMSO	DMSO	DMSO	DMSO	DMSO	RSP	RSP	RSP	RSP	RSP	RSP	RSP	RSP
-4	21.830	17.110	22.680	10.750	3.261	2.441		-3.537	21.610	1.138	26.880	-9.183		-6.345	-5.339	0.858
-3	7.218	-12.020	7.551	-9.533	22.310	6.833		-6.444	25.710	0.744	32.250	31.390		7.066	2.366	30.260
-2	18.870	17.220	11.920	15.660	18.270	2.867		5.032	14.220	-0.323	21.440	-6.473		3.529	21.430	-5.838
-1	53.030	102.200	62.000	88.920	78.660	40.090		53.160	38.130	70.760	84.660	50.620		47.160	25.140	62.440
0	233.100	301.800	323.100	293.200	251.300	171.700		209.100	163.900	232.000	266.100	241.700		212.200	156.300	233.100
1	342.100	433.000	388.200	417.700	317.300	245.200		289.900	285.000	350.300	358.200	348.200		248.200	241.100	304.900
