# Supplementary material for: Reserpine maintains photoreceptor survival in retinal ciliopathy by resolving proteostasis imbalance and ciliogenesis defects
Source: eLife. 2023 Mar 28;12:e83205. doi: 10.7554/eLife.83205 (PMC10121224; doi:10.7554/eLife.83205)
Supplement: Figure 6—figure supplement 2—source data 1. — RSP stands for reserpine. [file elife-83205-fig6-figsupp2-data1.zip › Figure 6-figure supplement 2-source data 1/Figure 6-figure supplement 2-source data 1_Scotopic B-wave 10 cd.s.txt]

DMSO	RSP
629.400	657.000
874.000	721.200
722.200	734.800
816.000	678.800
693.300
615.000	627.500
	525.900
645.500	697.500
