# Supplementary material for: Reserpine maintains photoreceptor survival in retinal ciliopathy by resolving proteostasis imbalance and ciliogenesis defects
Source: eLife. 2023 Mar 28;12:e83205. doi: 10.7554/eLife.83205 (PMC10121224; doi:10.7554/eLife.83205)
Supplement: Figure 6—figure supplement 2—source data 1. — RSP stands for reserpine. [file elife-83205-fig6-figsupp2-data1.zip › Figure 6-figure supplement 2-source data 1/Figure 6-figure supplement 2-source data 1_Scotopic B-wave.txt]

	DMSO	DMSO	DMSO	DMSO	DMSO	DMSO	DMSO	DMSO	Reserpine	Reserpine	Reserpine	Reserpine	Reserpine	Reserpine	Reserpine	Reserpine
-4	30.520	73.580	49.220	63.410	41.650	48.630		58.790	40.370	60.290	62.300	51.300		30.170	18.940	67.350
-3	83.590	171.100	133.800	133.800	142.800	83.250		117.000	115.900	151.500	149.200	174.800		131.200	83.910	167.300
-2	223.000	406.400	352.100	323.700	305.500	199.500		257.300	282.000	287.200	348.700	245.000		271.900	189.700	275.100
-1	357.800	514.000	419.300	432.300	431.500	333.100		367.400	357.300	347.100	449.100	307.600		483.900	270.300	424.400
0	465.000	705.500	579.700	643.900	560.200	463.100		495.000	428.800	529.400	579.700	505.800		621.700	403.700	599.100
1	629.400	874.000	722.200	816.000	693.300	615.000		645.500	657.000	721.200	734.800	678.800		627.500	525.900	697.500
