# Supplementary material for: Reserpine maintains photoreceptor survival in retinal ciliopathy by resolving proteostasis imbalance and ciliogenesis defects
Source: eLife. 2023 Mar 28;12:e83205. doi: 10.7554/eLife.83205 (PMC10121224; doi:10.7554/eLife.83205)
Supplement: Figure 6—figure supplement 3—source data 2. — The size of the protein ladders, g-Tubulin, and relevant sample identity are labeled. [file elife-83205-fig6-figsupp3-data2.zip]

Archive with 10 entries (9 files):
- Figure 6-figure supplement 3-source data 2/
- __MACOSX/._Figure 6-figure supplement 3-source data 2
- Figure 6-figure supplement 3-source data 2/Figure 6-figure supplement 3-source data 2_Annotation.ai
- __MACOSX/Figure 6-figure supplement 3-source data 2/._Figure 6-figure supplement 3-source data 2_Annotation.ai
- Figure 6-figure supplement 3-source data 2/.DS_Store
- __MACOSX/Figure 6-figure supplement 3-source data 2/._.DS_Store
- Figure 6-figure supplement 3-source data 2/Figure 6-figure supplement 3-source data 2_Chemiluminescent.tif
- __MACOSX/Figure 6-figure supplement 3-source data 2/._Figure 6-figure supplement 3-source data 2_Chemiluminescent.tif
- Figure 6-figure supplement 3-source data 2/Figure 6-figure supplement 3-source data 2_Colorimetric.tif
- __MACOSX/Figure 6-figure supplement 3-source data 2/._Figure 6-figure supplement 3-source data 2_Colorimetric.tif
