# Supplementary material for: Reserpine maintains photoreceptor survival in retinal ciliopathy by resolving proteostasis imbalance and ciliogenesis defects
Source: eLife. 2023 Mar 28;12:e83205. doi: 10.7554/eLife.83205 (PMC10121224; doi:10.7554/eLife.83205)
Supplement: Figure 7—source data 1. — WT and RSP stand for wild-type and reserpine respectively. The size of the protein ladders, 20 S proteosome, and relevant sample identity are labeled. [file elife-83205-fig7-data1.zip]

Archive with 12 entries (11 files):
- Figure 7-source data 1/
- __MACOSX/._Figure 7-source data 1
- Figure 7-source data 1/.DS_Store
- __MACOSX/Figure 7-source data 1/._.DS_Store
- Figure 7-source data 1/Figure 7-source data 1_Composite.tif
- __MACOSX/Figure 7-source data 1/._Figure 7-source data 1_Composite.tif
- Figure 7-source data 1/Figure 7-source data 1_Annotation.ai
- __MACOSX/Figure 7-source data 1/._Figure 7-source data 1_Annotation.ai
- Figure 7-source data 1/Figure 7-source data 1_Colorimetric.tif
- __MACOSX/Figure 7-source data 1/._Figure 7-source data 1_Colorimetric.tif
- Figure 7-source data 1/Figure 7-source data 1_Chemiluminescence.tif
- __MACOSX/Figure 7-source data 1/._Figure 7-source data 1_Chemiluminescence.tif
